# Supplementary material for: Pragmatic Considerations When Extracting DNA for Metagenomics Analyses of Clinical Samples
Source: Int J Mol Sci. 2023 Jul 9;24(14):11262. doi: 10.3390/ijms241411262 (PMC10379426; doi:10.3390/ijms241411262)
Supplement: Supplementary file 1 [file ijms-24-11262-s001.zip]

Archive with 1 entries (1 files):
- ijms-2480057-supplementary.pdf
